# Supplementary material for: Folic Acid-Grafted Chitosan-Alginate Nanocapsules as Effective Targeted Nanocarriers for Delivery of Turmeric Oil for Breast Cancer Therapy
Source: Pharmaceutics. 2022 Dec 28;15(1):110. doi: 10.3390/pharmaceutics15010110 (PMC9862360; doi:10.3390/pharmaceutics15010110)
Supplement: Supplementary file 1 [file pharmaceutics-15-00110-s001.zip]

Archive with 1 entries (1 files):
- pharmaceutics-2088162-supplementary.pdf
